# Supplementary material for: Freeway ramp metering based on PSO-PID control
Source: PLoS One. 2021 Dec 9;16(12):e0260977. doi: 10.1371/journal.pone.0260977 (PMC8659315; doi:10.1371/journal.pone.0260977)
Supplement: S1 Dataset — (XLSX) [file pone.0260977.s001.xlsx]

## Sheet: Sheet1
Time	Station	Direction	Small car	Medium car	Large car	Extra-large cars	Total	Total equivalent	Medium and small passenger car	Mini van	Motor coach	Medium van	Large van	Extra large van	Container truck
2018-04-05the00hour	Youren	上行	1850	37	38	252	2177	3027.5	1842	8	11	26	38	238	14
2018-04-05the01hour	Youren	上行	1358	41	42	184	1625	2281.5	1351	7	19	22	42	173	11
2018-04-05the02hour	Youren	上行	645	24	42	36	747	951	627	18	0	24	42	30	6
2018-04-05the03hour	Youren	上行	707	27	48	38	820	1043.5	686	21	0	27	48	33	5
2018-04-05the04hour	Youren	上行	1067	45	34	33	1179	1368.5	1044	23	0	45	34	29	4
2018-04-05the05hour	Youren	上行	2192	80	41	51	2364	2639	2168	24	38	42	41	39	12
2018-04-05the06hour	Youren	上行	2666	49	33	76	2824	3142.5	2656	10	13	36	33	65	11
2018-04-05the07hour	Youren	上行	2429	31	19	62	2541	2780.5	2421	8	10	21	19	53	9
2018-04-05the08hour	Youren	上行	2255	61	19	84	2419	2739.5	2248	7	31	30	19	67	17
